# Supplementary material for: Molecular and Biological Characterization of the First Mymonavirus Identified in Fusarium oxysporum
Source: Front Microbiol. 2022 Apr 21;13:870204. doi: 10.3389/fmicb.2022.870204 (PMC9069137; doi:10.3389/fmicb.2022.870204)
Supplement: Supplementary Figure 1 — Agarose gel electrophoresis of Partial FoMyV1 genome validated by RT-PCR with seven primers. [file Data_Sheet_1.zip]

Archive with 7 entries (7 files):
- Figure S1.TIF
- Table S1.DOCX
- Table S2.DOCX
- Table S3.DOCX
- Table S4.DOCX
- Table S5.DOCX
- Table S6.DOCX
